# Supplementary material for: In Vitro Osteogenesis Study of Shell Nacre Cement with Older and Young Donor Bone Marrow Mesenchymal Stem/Stromal Cells
Source: Bioengineering (Basel). 2024 Jan 31;11(2):143. doi: 10.3390/bioengineering11020143 (PMC10886325; doi:10.3390/bioengineering11020143)
Supplement: Supplementary file 1 [file bioengineering-11-00143-s001.zip]

Archive with 1 entries (1 files):
- bioengineering-2752967-supplementary.pdf
